# Supplementary material for: The Effect of Human Milk Oligosaccharides and Bifidobacterium longum subspecies infantis Bi-26 on Simulated Infant Gut Microbiome and Metabolites
Source: Microorganisms. 2023 Jun 10;11(6):1553. doi: 10.3390/microorganisms11061553 (PMC10304344; doi:10.3390/microorganisms11061553)
Supplement: Supplementary file 1 [file microorganisms-11-01553-s001.zip]

Archive with 2 entries (2 files):
- microorganisms-2421382-supplementary.pdf
- Salli et al. Microorganims  Supplementary Table_S2.xlsx
