# Supplementary material for: The Effect of Human Milk Oligosaccharides and Bifidobacterium longum subspecies infantis Bi-26 on Simulated Infant Gut Microbiome and Metabolites
Source: Microorganisms. 2023 Jun 10;11(6):1553. doi: 10.3390/microorganisms11061553 (PMC10304344; doi:10.3390/microorganisms11061553)
Supplement: Supplementary file 1 [file microorganisms-11-01553-s001.zip › Salli et al. Microorganims Supplementary Table_S2.xlsx]

## Sheet: Title 
The effect of human milk oligosaccharides and Bifidobacterium longum subspecies infantis Bi-26 on simulated infant gut microbiome and metabolites
Supplementary Table S2: 16S rRNA amplicon sequencing

## Sheet: Metadata
SampleID	Donor	Bi26_Status	Simulation	Treatment	Vessel
HMO1	AB017	NoBi26	I	Control	V1		*Sample HMO2 was removed due to sequencing failure.
HMO2	AB017	NoBi26	I	Control	V2
HMO3	AB017	NoBi26	I	Control	V3
HMO4	AB017	NoBi26	I	Control	V4
HMO6	AB017	NoBi26	I	2FL	V1
HMO7	AB017	NoBi26	I	2FL	V2
HMO8	AB017	NoBi26	I	2FL	V3
HMO9	AB017	NoBi26	I	2FL	V4
HMO10	AB017	NoBi26	I	3FL	V1
HMO11	AB017	NoBi26	I	3FL	V2
HMO12	AB017	NoBi26	I	3FL	V3
HMO13	AB017	NoBi26	I	3FL	V4
HMO14	AB017	NoBi26	I	2FL_3FL	V1
HMO15	AB017	NoBi26	I	2FL_3FL	V2
HMO16	AB017	NoBi26	I	2FL_3FL	V3
HMO17	AB017	NoBi26	I	2FL_3FL	V4
HMO19	AB017	Bi26	I	Control	V1
HMO20	AB017	Bi26	I	Control	V2
HMO21	AB017	Bi26	I	Control	V3
HMO22	AB017	Bi26	I	Control	V4
HMO23	AB017	Bi26	I	2FL	V1
HMO24	AB017	Bi26	I	2FL	V2
HMO25	AB017	Bi26	I	2FL	V3
HMO26	AB017	Bi26	I	2FL	V4
HMO27	AB017	Bi26	I	3FL	V1
HMO28	AB017	Bi26	I	3FL	V2
HMO29	AB017	Bi26	I	3FL	V3
HMO30	AB017	Bi26	I	3FL	V4
HMO48	AB021	NoBi26	III	2FL	V1
HMO49	AB021	NoBi26	III	2FL	V2
HMO50	AB021	NoBi26	III	2FL	V3
HMO51	AB021	NoBi26	III	2FL	V4
HMO53	AB021	NoBi26	III	3FL	V1
HMO54	AB021	NoBi26	III	3FL	V2
HMO55	AB021	NoBi26	III	3FL	V3
HMO56	AB021	NoBi26	III	3FL	V4
HMO57	AB021	NoBi26	III	2FL_3FL	V1
HMO58	AB021	NoBi26	III	2FL_3FL	V2
HMO59	AB021	NoBi26	III	2FL_3FL	V3
HMO60	AB021	NoBi26	III	2FL_3FL	V4
HMO61	AB021	NoBi26	III	Control	V1
HMO62	AB021	NoBi26	III	Control	V2
HMO63	AB021	NoBi26	III	Control	V3
HMO64	AB021	NoBi26	III	Control	V4
HMO67	AB021	Bi26	III	3FL	V1
HMO68	AB021	Bi26	III	3FL	V2
HMO69	AB021	Bi26	III	3FL	V3
HMO70	AB021	Bi26	III	3FL	V4
HMO71	AB021	Bi26	III	Control	V1
HMO72	AB021	Bi26	III	Control	V2
HMO73	AB021	Bi26	III	Control	V3
HMO74	AB021	Bi26	III	Control	V4
HMO75	AB021	Bi26	III	2FL	V1
HMO76	AB021	Bi26	III	2FL	V2
HMO77	AB021	Bi26	III	2FL	V3
HMO78	AB021	Bi26	III	2FL	V4
HMO79	AB022	NoBi26	IV	3FL	V1
HMO80	AB022	NoBi26	IV	3FL	V2
HMO81	AB022	NoBi26	IV	3FL	V3
HMO82	AB022	NoBi26	IV	3FL	V4
HMO84	AB022	NoBi26	IV	2FL_3FL	V1
HMO85	AB022	NoBi26	IV	2FL_3FL	V2
HMO86	AB022	NoBi26	IV	2FL_3FL	V3
HMO87	AB022	NoBi26	IV	2FL_3FL	V4
HMO88	AB022	NoBi26	IV	Control	V1
HMO89	AB022	NoBi26	IV	Control	V2
HMO90	AB022	NoBi26	IV	Control	V3
HMO91	AB022	NoBi26	IV	Control	V4
HMO92	AB022	NoBi26	IV	2FL	V1
HMO93	AB022	NoBi26	IV	2FL	V2
HMO94	AB022	NoBi26	IV	2FL	V3
HMO95	AB022	NoBi26	IV	2FL	V4
HMO98	AB022	Bi26	IV	2FL	V1
HMO99	AB022	Bi26	IV	2FL	V2
HMO100	AB022	Bi26	IV	2FL	V3
HMO101	AB022	Bi26	IV	2FL	V4
HMO102	AB022	Bi26	IV	3FL	V1
HMO103	AB022	Bi26	IV	3FL	V2
HMO104	AB022	Bi26	IV	3FL	V3
HMO105	AB022	Bi26	IV	3FL	V4
HMO106	AB022	Bi26	IV	Control	V1
HMO107	AB022	Bi26	IV	Control	V2
HMO108	AB022	Bi26	IV	Control	V3
HMO109	AB022	Bi26	IV	Control	V4

## Sheet: L2
Taxon	HMO1	HMO10	HMO100	HMO101	HMO102	HMO103	HMO104	HMO105	HMO106	HMO107	HMO108	HMO109	HMO11	HMO12	HMO13	HMO14	HMO15	HMO16	HMO17	HMO19	HMO20	HMO21	HMO22	HMO23	HMO24	HMO25	HMO26	HMO27	HMO28	HMO29	HMO3	HMO30	HMO4	HMO48	HMO49	HMO50	HMO51	HMO53	HMO54	HMO55	HMO56	HMO57	HMO58	HMO59	HMO6	HMO60	HMO61	HMO62	HMO63
k__Bacteria;p__Actinobacteria	0.481837	0.797464	0.393506	0.266021	0.0734236	0.0727382	0.213502	0.377656	0.116861	0.109236	0.201337	0.225754	0.794808	0.427776	0.323167	0.411669	0.375857	0.545322	0.392306	0.453735	0.160555	0.216415	0.209047	0.487406	0.516107	0.462303	0.523903	0.38511	0.430003	0.526731	0.160127	0.644191	0.233893	0.122001	0.377827	0.32745	0.279986	0.387166	0.144363	0.0741947	0.119602	0.214273	0.238948	0.13134	0.583962	0.0873029	0.160641	0.0392392	0.0675977
k__Bacteria;p__Bacteroidetes	0.0017135	8.56751e-05	0.0129369	0.0361549	0.000685401	0.0017135	0.00162783	0.0101097	0.00496916	0.0017135	0.0230466	0.0218472	0.000257025	0.000257025	0.103496	0.00119945	0.00017135	0.00017135	0.153958	0.0401816	0.358636	0.323938	0.325223	8.56751e-05	0.0121659	0.0023989	0.00548321	0	0.000856751	0.00822481	0.336618	0.0127656	0.215987	0.00111378	0.0108807	0.013965	0.0454935	0.000856751	0.0017135	0.364291	0.294551	0.00119945	0.0020562	0.341929	0.000428376	0.482265	0.00214188	0.136566	0.362234
k__Bacteria;p__Firmicutes	0.0885024	0.0825908	0.518677	0.652159	0.629369	0.767649	0.662783	0.509596	0.475326	0.60024	0.535555	0.61172	0.110778	0.483293	0.447995	0.288468	0.494602	0.355723	0.296864	0.212817	0.245888	0.252913	0.268592	0.10658	0.154044	0.282899	0.288897	0.232265	0.295751	0.287354	0.270562	0.224297	0.328821	0.175977	0.428033	0.507025	0.539496	0.0660555	0.411412	0.294123	0.324709	0.270134	0.194825	0.28804	0.120545	0.289668	0.0465216	0.406528	0.290953
k__Bacteria;p__Proteobacteria	0.427947	0.119859	0.0747944	0.0456648	0.29635	0.157899	0.121916	0.102639	0.402673	0.288639	0.23989	0.140679	0.094157	0.0886737	0.125343	0.298663	0.129369	0.0987834	0.156871	0.293009	0.23475	0.203136	0.193112	0.405929	0.317683	0.252399	0.181717	0.381169	0.273218	0.177605	0.232694	0.118574	0.221299	0.700908	0.183259	0.151474	0.134938	0.545579	0.442426	0.267392	0.261052	0.514393	0.564171	0.238605	0.294808	0.140764	0.790439	0.417666	0.279215
[truncated: 34 more columns]

## Sheet: L6
Taxon	HMO1	HMO10	HMO100	HMO101	HMO102	HMO103	HMO104	HMO105	HMO106	HMO107	HMO108	HMO109	HMO11	HMO12	HMO13	HMO14	HMO15	HMO16	HMO17	HMO19	HMO20	HMO21	HMO22	HMO23	HMO24	HMO25	HMO26	HMO27	HMO28	HMO29	HMO3	HMO30	HMO4	HMO48	HMO49	HMO50	HMO51	HMO53	HMO54	HMO55	HMO56	HMO57	HMO58	HMO59	HMO6	HMO60	HMO61	HMO62	HMO63
k__Bacteria;p__Actinobacteria;c__Actinobacteria;o__Actinomycetales;f__Microbacteriaceae;g__Leucobacter	0.00402673	0.00154215	0.000771076	0.0013708	0.0023989	0.00248458	0.00325565	0.00394106	0.00488348	0.00265593	0.00385538	0.00359836	0.00119945	0.000428376	0.000428376	0.0030843	0.0020562	0.000599726	0.00128513	0.00248458	0.00119945	0.0013708	0.00162783	0.003427	0.0020562	0.00154215	0.000771076	0.00488348	0.00445511	0.0017135	0.0020562	0.0013708	0.00402673	0.00119945	0.000771076	0.00017135	0.000942426	0.00436943	0.00179918	0.000856751	0.0013708	0.0013708	0.00385538	0.00179918	0.0017135	0.000942426	0.00685401	0.00265593	0.0013708
k__Bacteria;p__Actinobacteria;c__Actinobacteria;o__Actinomycetales;f__Nocardiaceae;g__Rhodococcus	0.00428376	0.000428376	0.000257025	0.000428376	0.000942426	0.000856751	0.00017135	0.0003427	0.00111378	0.0003427	0.000685401	0.000257025	0.000257025	0.0003427	0.000428376	0.00188485	0.000685401	0.000514051	0.000599726	0.00197053	0.000257025	0.000514051	0.000257025	0.00291295	0.00128513	0.00145648	0.0010281	0.0116518	0.0131083	0.00702536	0.000599726	0.00419808	0.000771076	0.000942426	8.56751e-05	0.000514051	0.000771076	0.00128513	0.00017135	0	0.000514051	0.0003427	0.00017135	0.000514051	0.0027416	0.000257025	0.000771076	0.00017135	8.56751e-05
k__Bacteria;p__Actinobacteria;c__Actinobacteria;o__Actinomycetales;f__Promicromonosporaceae;g__Cellulosimicrobium	0.00565456	0.0013708	0.00162783	0.00154215	0.00908156	0.00162783	0.00188485	0.00248458	0.0163639	0.00505483	0.00325565	0.00282728	0.00128513	0.000685401	0.000685401	0.00419808	0.000771076	0.000856751	0.00119945	0.00299863	0.00222755	0.00197053	0.00222755	0.00985264	0.00574023	0.00436943	0.0017135	0.0167066	0.0126799	0.00693968	0.0013708	0.0020562	0.0023989	0.00642563	0.00128513	0.00119945	0.0027416	0.00796779	0.0030843	0.00162783	0.00179918	0.00231323	0.00411241	0.0020562	0.00582591	0.000856751	0.00891021	0.00359836	0.00197053
k__Bacteria;p__Actinobacteria;c__Actinobacteria;o__Bifidobacteriales;f__Bifidobacteriaceae;g__Bifidobacterium	0.458362	0.437114	0.390079	0.260795	0.0599726	0.067255	0.207334	0.368317	0.0939856	0.100069	0.189856	0.217015	0.516792	0.256254	0.1866	0.40233	0.352296	0.395733	0.231751	0.35658	0.0959561	0.124486	0.103067	0.466501	0.495288	0.379284	0.341244	0.349983	0.381683	0.364976	0.104352	0.418352	0.120117	0.109493	0.375	0.324709	0.273132	0.371059	0.138708	0.0711103	0.112234	0.209647	0.23038	0.126114	0.570853	0.0843043	0.138794	0.0324709	0.0626285
k__Bacteria;p__Actinobacteria;c__Coriobacteriia;o__Coriobacteriales;f__Coriobacteriaceae;g__	0.00599726	0.0130226	0	0	0	0	0	0	0	0	0	0	0.0150788	0.0210761	0.0251885	0	0.000942426	0.0219328	0.0348698	0.00394106	0.00436943	0.0161926	0.0269877	0.000514051	0.00368403	0.0173064	0.0450651	0.0003427	0.00514051	0.0314428	0.010024	0.0522618	0.0263879	0	0	0	0	0	0	0	0	0	0	0	0.000514051	0	0	0	0
k__Bacteria;p__Actinobacteria;c__Coriobacteriia;o__Coriobacteriales;f__Coriobacteriaceae;g__Collinsella	0.0010281	0.3439	0	0	0	0	0	0	0	0	0	0	0.260195	0.148304	0.108979	0	0.0191056	0.125514	0.122001	0.0844757	0.0563742	0.0697395	0.0723955	0.000771076	0.00693968	0.057231	0.130141	0.00128513	0.0122515	0.11172	0.0372687	0.161669	0.0760795	0	0	0	0	0.00017135	0	0	0	0	0	0	0.0010281	0	0	0	0
k__Bacteria;p__Bacteroidetes;c__Bacteroidia;o__Bacteroidales;f__Bacteroidaceae;g__Bacteroides	0	0	0.00908156	0.0334133	0	0.00119945	0.00119945	0.00693968	8.56751e-05	0.000771076	0.0174777	0.0142221	0	0.000257025	0.098355	0	0	0.00017135	0.135966	0.0393249	0.306289	0.287611	0.289925	0	0.010538	0.00188485	0.00428376	0	0.000514051	0.00702536	0.321367	0.00831049	0.205963	0.00017135	0.0108807	0.013965	0.0454935	0.0003427	0.00162783	0.364291	0.294465	0	0.0013708	0.341929	8.56751e-05	0.482265	0	0.136395	0.344328
k__Bacteria;p__Bacteroidetes;c__Bacteroidia;o__Bacteroidales;f__Porphyromonadaceae;g__Parabacteroides	0	0	0.00385538	0.0027416	0.00017135	0.00017135	0.000428376	0.00316998	0	0.000428376	0.00514051	0.00745374	0	0	8.56751e-05	0	0	0	0.0167923	0	0.0520905	0.0345271	0.0264736	0	0.00162783	0.000514051	0.00111378	0	8.56751e-05	0.000942426	0.00925291	0.00411241	0.00359836	0	0	0	0	0	0	0	0	0	0	0	0	0	0	0	0.0179061
k__Bacteria;p__Firmicutes;c__Bacilli;o__Bacillales;f__Paenibacillaceae;g__Paenibacillus	0.00479781	0.000771076	0	0	0.00496916	0.000428376	0.000771076	0.000514051	0.00162783	0	0.00017135	0.000257025	0	8.56751e-05	0.00179918	0.00222755	0.00017135	0	0.00017135	0.0003427	0.000257025	8.56751e-05	0	0.0114805	0.0023989	0.000428376	0.00145648	0.020562	0.00445511	0.00257025	0	0.0013708	0.030329	0.00659698	0.0003427	8.56751e-05	0.0381254	0.00145648	0.00017135	0.0143077	0.00668266	0.00231323	0.00128513	0.000771076	0.00668266	0.00265593	0.00111378	0	0
k__Bacteria;p__Firmicutes;c__Bacilli;o__Bacillales;f__Planococcaceae;g__Rummeliibacillus	0.00505483	0	0	0.00248458	0.00728239	0	0.00197053	0.0013708	0.00471213	0	0.0141364	0.0159356	0	0.00762509	0.00351268	0.00128513	0	0	0.00179918	0	0.00565456	0.00813914	0.00428376	0	0	0.00325565	0	0	0.000942426	0.00188485	0.00822481	0	0.0133653	0	0.00017135	0.00471213	0.00385538	0	0	0.000942426	0.00145648	0	0.00376971	0.00265593	0.000514051	0.00111378	0.00625428	0.000514051	0.000257025
k__Bacteria;p__Firmicutes;c__Bacilli;o__Lactobacillales;f__Enterococcaceae;g__Enterococcus	0.00222755	0.00154215	0.00651131	0.00188485	0.00471213	0.00248458	0.0020562	0.00402673	0.00119945	0.00539753	0.00291295	0.00325565	0.000685401	0.00719671	0.0111378	0.00668266	0.00111378	0.00231323	0.0101097	0.00985264	0.00282728	0.0020562	0.00325565	0.00128513	0.000942426	0.0010281	0.0010281	0.00197053	0.00017135	0.00017135	0.00299863	0.00299863	0.0106237	0.0236463	0.00522618	0.00745374	0.020048	0.0101953	0.03427	0.0127656	0.0206477	0.0376971	0.0351268	0.0211618	0.0121659	0.0107951	0.027159	0.00856751	0.00950994
k__Bacteria;p__Firmicutes;c__Bacilli;o__Lactobacillales;f__Lactobacillaceae;g__Lactobacillus	0.0562886	0.0720528	0.495631	0.259767	0.611121	0.487063	0.212817	0.261395	0.466758	0.215644	0.208705	0.143249	0.109493	0.0517478	0.0432659	0.278187	0.493232	0.28367	0.137766	0.0136223	0.0142221	0.0466073	0.0639136	0.0873886	0.147104	0.27219	0.242975	0.207505	0.289496	0.269448	0.0160212	0.194654	0.0355552	0.0117375	0.0128513	0.0333276	0.051148	0.0538897	0.0235607	0.0209047	0.0415524	0.00488348	0.0140507	0.013965	0.0984407	0.010281	0.00625428	0.00771076	0.0143934
k__Bacteria;p__Firmicutes;c__Clostridia;o__Clostridiales;f__Clostridiaceae;g__Caloramator	0	0	0	0.0003427	0	0	0	0	0	0	0.000428376	0.00154215	0	0	0	0	0	0	0	0	0	0	8.56751e-05	0	0	0	0	0	0	0	0.00257025	0	0.00633996	0	0.00676833	0.0101953	0.00779644	0	0	0.00736806	0.00222755	0.00179918	0	0.00471213	0	0.00608293	0	0.0595442	0.0135367
k__Bacteria;p__Firmicutes;c__Clostridia;o__Clostridiales;f__Clostridiaceae;g__Clostridium	0.000599726	0.00796779	0	0.00385538	0	0.0003427	0.0666552	0.056974	0.000942426	0.0562886	0.0453221	0.0993831	8.56751e-05	0.0379541	0.0471213	0	8.56751e-05	0.00668266	0.0107951	0.100668	0.0385538	0.00856751	0.0150788	0	0	0	0.00745374	0	0	8.56751e-05	0.0344414	0	0.0322995	0	0.00316998	0.00693968	0.0396676	0	0.125171	0.0484921	0.051148	0.166638	0.00753941	0.0233036	0	0.0532899	0.00436943	0.0512337	0.0482351
k__Bacteria;p__Firmicutes;c__Clostridia;o__Clostridiales;f__Eubacteriaceae;g__Pseudoramibacter_Eubacterium	0	0	0	0.0030843	0	0	0	0.00017135	0	0	0	0.00788211	0	0	0	0	0	0	0	0	0	0	0	0	0	0	0	0	0	0	0	0	0	0	0	0	0	0	0	0	0	0	0	0.0104524	0	0.0217615	0	0	0
k__Bacteria;p__Firmicutes;c__Clostridia;o__Clostridiales;f__Lachnospiraceae;g__Blautia	0	8.56751e-05	0	0.000599726	0	0	0	0	0	0	0	0	0	0.0161069	0.0185058	0	0	0.0111378	0.0217615	0.00531186	0.0315284	0.0356408	0.0325565	0	0.000257025	0.00479781	0.0154215	0	0.000514051	0.0112234	0.0315284	0.0198766	0.0430089	0	0	0	0	0	0	0	0	0	0	0	0	0	0	0.0313571	0.0177347
k__Bacteria;p__Firmicutes;c__Clostridia;o__Clostridiales;f__Lachnospiraceae;g__Clostridium	0	0	0	0.00591158	0.000599726	0.00017135	0.00017135	0.00128513	0	0	8.56751e-05	0.0030843	0.00017135	0.000514051	0.00111378	0	0	0.00017135	0.0023989	0.00316998	0.00248458	0.000685401	0.000599726	0	0	0.000685401	0.00128513	0	0	0.000514051	0.0109664	0.00257025	0.00728239	0.00017135	0.0278444	0.0191912	0.00788211	0.000428376	0.0235607	0.020562	0.0223612	0.0110521	0.00574023	0.0140507	0.00017135	0.00436943	0	0.016878	0.0130226
k__Bacteria;p__Firmicutes;c__Clostridia;o__Clostridiales;f__Lachnospiraceae;g__Coprococcus	0	0	0	0.00531186	0	0	0	0	0	0	0	0	0	0	0	0	0	0	0	0	0	8.56751e-05	0.000257025	0.00017135	0	0	0	0	0	0	0.000257025	0	0	0.00119945	0	0	0.000856751	0	0	0.00119945	0.00257025	0.00359836	0.000942426	0.000428376	0	0.00257025	0.0003427	0	0.000257025
k__Bacteria;p__Firmicutes;c__Clostridia;o__Clostridiales;f__Lachnospiraceae;g__Dorea	0	0	0	0	0	0	0	0	0	0	0	0	0	0.0120802	0.00693968	0	0	0.0227039	0.013194	0.0214188	0.0174777	0.0145648	0.0144791	0	0	0	0.00454078	0	0	0	0.0101953	0.0003427	0.00796779	0	0	0	0	0	0	0	0	0	0	0	0	0	0	0	0
k__Bacteria;p__Firmicutes;c__Clostridia;o__Clostridiales;f__Lachnospiraceae;g__Lachnospira	0	0	0	0	0	0	0	0	0	0	0	0	0	0	0	0	0	8.56751e-05	0.00676833	0.0296436	0.0212474	0.0158499	0.00548321	0	0	0	0	0	0	0	0.023732	0	0.00582591	0	0	0	0	0	0	0	0	0	0	0	0	0	0	0	0
k__Bacteria;p__Firmicutes;c__Clostridia;o__Clostridiales;f__Lachnospiraceae;g__[Ruminococcus]	0	8.56751e-05	0	0.00719671	0	0	0	0	0	0	0	0	0.000257025	0.0242461	0.0148218	0	0	0.0244174	0.0444654	0.010281	0.0245031	0.0199623	0.0209047	0	0	0	0.00145648	0	0	0	0.0265593	0.000257025	0.0256169	0	0.104438	0.160298	0.0313571	0	0	0	0	0	0	0	0	0	0	0.094414	0.0588588
k__Bacteria;p__Firmicutes;c__Clostridia;o__Clostridiales;f__Peptostreptococcaceae;Other	0	0	0	0.0180775	0	0	0.0114805	0.00368403	0	0.0482351	0.0302433	0.0745374	0	0	0.0682831	0	0	0	0.00693968	0.00676833	0.000856751	0.0223612	0.0241604	0	0	0	0.0117375	0	0	8.56751e-05	0	0	0	0.00265593	0.0106237	0.00711103	0.0113091	0	0.106666	0.0397533	0.0254455	0.0177347	0.0143934	0.0448081	0	0.0239034	0	0.0482351	0.0346127
k__Bacteria;p__Firmicutes;c__Clostridia;o__Clostridiales;f__Ruminococcaceae;g__Oscillospira	0	0	0	8.56751e-05	0	0	0	0	0	0	0	0	0	0	0	0	0	0	0.00368403	0	0.0227039	0.0327279	0.0376114	0	0	0	0	0	0	0	0.00411241	0	0.00197053	0	0	0	0	0	0	0	0	0	0	0	0	0	0	0	0
k__Bacteria;p__Firmicutes;c__Clostridia;o__Clostridiales;f__Veillonellaceae;g__Phascolarctobacterium	0	0	0.000685401	0.000257025	0	8.56751e-05	8.56751e-05	0.000771076	0	0	0.0010281	0.00119945	0	0	0	0	0	8.56751e-05	0.0113948	0	0.0395819	0.0245888	0.0219328	0	0.000257025	0	0	0	0	0	0.0246744	0	0.0151645	0	0	0	0	0	0	0	0	0	0	0	0	0.00017135	0	0	0
k__Bacteria;p__Firmicutes;c__Clostridia;o__Clostridiales;f__Veillonellaceae;g__Veillonella	0	0	0.0149075	0.336703	0	0.276902	0.366775	0.178033	8.56751e-05	0.274589	0.228753	0.252142	0	0.325565	0.219928	0	0	0.00445511	0.0246744	0.0114805	0.00265593	0.0010281	0.000428376	0	0.00119945	0	0	0	0	8.56751e-05	0.0723955	0.0003427	0.0461789	0.129198	0.25634	0.253427	0.295408	8.56751e-05	0.0943283	0.12183	0.14342	0.0244174	0.110007	0.150531	0.00154215	0.150703	8.56751e-05	0.0443797	0.0759938
k__Bacteria;p__Proteobacteria;c__Alphaproteobacteria;o__Caulobacterales;f__Caulobacteraceae;g__Brevundimonas	0.00591158	0.00334133	0.000514051	8.56751e-05	0.000856751	0.000257025	0	0.000514051	0.00462646	0.00128513	0.000856751	0.000257025	0.0023989	0.0017135	0.00128513	0.00419808	0.0017135	0.000514051	0.00119945	0.00676833	0.00522618	0.00445511	0.00325565	0.027159	0.0191056	0.010538	0.00659698	0.0352981	0.0217615	0.0119088	0.0013708	0.00505483	0.000856751	0.00154215	0.000599726	0.000856751	0.00162783	0.00462646	0.000514051	0.0010281	0.00162783	0.0003427	0.000685401	0.000856751	0.0143934	0.000428376	0.00334133	0.000856751	0.0003427
k__Bacteria;p__Proteobacteria;c__Alphaproteobacteria;o__Rhizobiales;f__Rhizobiaceae;g__Agrobacterium	0.0257882	0.0120802	0.00119945	0.000771076	0.010024	0.00531186	0.0020562	0.000942426	0.0245888	0.00668266	0.00402673	0.00188485	0.00908156	0.00394106	0.0013708	0.0164496	0.00522618	0.0030843	0.00257025	0.00479781	0.000942426	0.000685401	0.000685401	0.0761652	0.0426662	0.0409527	0.0119088	0.0933859	0.0668266	0.0410384	0.00214188	0.0148218	0.00154215	0.0244174	0.00539753	0.00334133	0.0010281	0.0338417	0.00891021	0.0017135	0.00188485	0.0363263	0.0290439	0.00582591	0.0388965	0.00257025	0.0304147	0.00642563	0.00214188
k__Bacteria;p__Proteobacteria;c__Betaproteobacteria;o__Burkholderiales;f__Alcaligenaceae;g__Achromobacter	0.0109664	0.00565456	0.000685401	0.0013708	0.00419808	0.0013708	0.0023989	0.00325565	0.00745374	0.00419808	0.0108807	0.00496916	0.00325565	0.00145648	0.00334133	0.00959561	0.00351268	0.00162783	0.00394106	0.00531186	0.00428376	0.00411241	0.00556888	0.00599726	0.00394106	0.00633996	0.00351268	0.00642563	0.00479781	0.00496916	0.00514051	0.00488348	0.00316998	0.00376971	0.00128513	0.0013708	0.0013708	0.00805346	0.00291295	0.00316998	0.00719671	0.00231323	0.00496916	0.00248458	0.00711103	0.00179918	0.00805346	0.00368403	0.00248458
k__Bacteria;p__Proteobacteria;c__Betaproteobacteria;o__Burkholderiales;f__Alcaligenaceae;g__Sutterella	0	0.020048	0	0	0	0	0	0	0	0	0	0	0.0206477	0.023475	0.0144791	0	0	0.0145648	0.00933859	0.00865319	0.0289582	0.00222755	0.0027416	0	0	0	0.00257025	0	0	0	0.0358979	0	0.0343557	0	0	0	0	0	0	0	0	0	0	0	0	0	0	0	0
k__Bacteria;p__Proteobacteria;c__Gammaproteobacteria;o__Enterobacteriales;f__Enterobacteriaceae;Other	0.278101	0.0567169	0.0575737	0.0348698	0.242375	0.136909	0.10221	0.0753941	0.300206	0.245374	0.171607	0.10538	0.0422378	0.0459219	0.088331	0.196025	0.0970699	0.067769	0.114548	0.218643	0.160041	0.164239	0.142306	0.175805	0.165953	0.124143	0.109664	0.10281	0.0689685	0.0385538	0.112663	0.0388965	0.162868	0.636223	0.165353	0.138023	0.122944	0.458962	0.386138	0.23672	0.20562	0.457676	0.494602	0.213245	0.0876456	0.126542	0.682831	0.389736	0.228067
k__Bacteria;p__Proteobacteria;c__Gammaproteobacteria;o__Pseudomonadales;f__Pseudomonadaceae;Other	0.00128513	0.000599726	0	0.000428376	0.000685401	0.000771076	0.0010281	0.000685401	0	0	0.00968129	0.0003427	0	0	0.00693968	0.00334133	0.0010281	8.56751e-05	0.00959561	0.00154215	0.00162783	0.00368403	0.017392	0.00282728	0.000942426	0.000599726	0.000942426	0.00017135	0	0	0.0599726	0.00445511	0.00676833	0.000771076	0.000514051	0.00119945	0.00402673	0.0003427	0.00231323	0.000257025	0.0172207	0	0.000257025	0.000257025	0.0318711	8.56751e-05	0.00231323	0.0010281	0.0270733
k__Bacteria;p__Proteobacteria;c__Gammaproteobacteria;o__Pseudomonadales;f__Pseudomonadaceae;g__Pseudomonas	0.00796779	0	0	0	0.000599726	0	0	0	0.00179918	0.000257025	0	0	0	0	0	0.00488348	0	0	0	0.000685401	0.0003427	0	0	0.00668266	0.000771076	0	0.000428376	0.00625428	0.000942426	0.00162783	0	0.000514051	0	0.000257025	0	0	0	0.00299863	0	0	0	0.00154215	0	0	0.0565456	0	0.0003427	0	0
k__Bacteria;p__Proteobacteria;c__Gammaproteobacteria;o__Xanthomonadales;f__Xanthomonadaceae;g__Stenotrophomonas	0.0914154	0.0203907	0.0136223	0.00753941	0.0360692	0.0126799	0.0142221	0.0209047	0.0619431	0.0299863	0.0418951	0.0267306	0.0161926	0.0118232	0.00933859	0.0619431	0.0206477	0.0101953	0.0113948	0.0431803	0.0315284	0.0212474	0.0161069	0.10538	0.0791638	0.0658842	0.0430946	0.129626	0.106237	0.0759938	0.0126799	0.047464	0.00625428	0.0309287	0.00925291	0.00548321	0.00299863	0.0324709	0.00813914	0.00574023	0.00891021	0.0152502	0.0322138	0.0141364	0.0539753	0.00565456	0.057231	0.0114805	0.0136223
[truncated: 34 more columns]

## Sheet: L7
Taxon	HMO1	HMO10	HMO100	HMO101	HMO102	HMO103	HMO104	HMO105	HMO106	HMO107	HMO108	HMO109	HMO11	HMO12	HMO13	HMO14	HMO15	HMO16	HMO17	HMO19	HMO20	HMO21	HMO22	HMO23	HMO24	HMO25	HMO26	HMO27	HMO28	HMO29	HMO3	HMO30	HMO4	HMO48	HMO49	HMO50	HMO51	HMO53	HMO54	HMO55	HMO56	HMO57	HMO58	HMO59	HMO6	HMO60	HMO61	HMO62	HMO63
k__Bacteria;p__Actinobacteria;c__Actinobacteria;o__Actinomycetales;f__Microbacteriaceae;g__Leucobacter;s__	0.00402673	0.00154215	0.000771076	0.0013708	0.0023989	0.00248458	0.00325565	0.00394106	0.00488348	0.00265593	0.00385538	0.00359836	0.00119945	0.000428376	0.000428376	0.0030843	0.0020562	0.000599726	0.00128513	0.00248458	0.00119945	0.0013708	0.00162783	0.003427	0.0020562	0.00154215	0.000771076	0.00488348	0.00445511	0.0017135	0.0020562	0.0013708	0.00402673	0.00119945	0.000771076	0.00017135	0.000942426	0.00436943	0.00179918	0.000856751	0.0013708	0.0013708	0.00385538	0.00179918	0.0017135	0.000942426	0.00685401	0.00265593	0.0013708
k__Bacteria;p__Actinobacteria;c__Actinobacteria;o__Actinomycetales;f__Nocardiaceae;g__Rhodococcus;s__	0.00428376	0.000428376	0.000257025	0.000428376	0.000942426	0.000856751	0.00017135	0.0003427	0.00111378	0.0003427	0.000685401	0.000257025	0.000257025	0.0003427	0.000428376	0.00188485	0.000685401	0.000514051	0.000599726	0.00197053	0.000257025	0.000514051	0.000257025	0.00291295	0.00128513	0.00145648	0.0010281	0.0116518	0.0131083	0.00702536	0.000599726	0.00419808	0.000771076	0.000942426	8.56751e-05	0.000514051	0.000771076	0.00128513	0.00017135	0	0.000514051	0.0003427	0.00017135	0.000514051	0.0027416	0.000257025	0.000771076	0.00017135	8.56751e-05
k__Bacteria;p__Actinobacteria;c__Actinobacteria;o__Actinomycetales;f__Promicromonosporaceae;g__Cellulosimicrobium;s__	0.00565456	0.0013708	0.00162783	0.00154215	0.00908156	0.00162783	0.00188485	0.00248458	0.0163639	0.00505483	0.00325565	0.00282728	0.00128513	0.000685401	0.000685401	0.00419808	0.000771076	0.000856751	0.00119945	0.00299863	0.00222755	0.00197053	0.00222755	0.00985264	0.00574023	0.00436943	0.0017135	0.0167066	0.0126799	0.00693968	0.0013708	0.0020562	0.0023989	0.00642563	0.00128513	0.00119945	0.0027416	0.00796779	0.0030843	0.00162783	0.00179918	0.00231323	0.00411241	0.0020562	0.00582591	0.000856751	0.00891021	0.00359836	0.00197053
k__Bacteria;p__Actinobacteria;c__Actinobacteria;o__Bifidobacteriales;f__Bifidobacteriaceae;g__Bifidobacterium;s__(catenulatum/gallicum)	0.241775	0.0998972	0.173235	0.0787354	0	0.00779644	0.130569	0.217015	0.00496916	0.0157642	0.0361549	0.0386395	0.111463	0.0567169	0.0427519	0.335589	0.329507	0.193883	0.0822481	0.0323852	0.0141364	0.0245031	0.0291295	0.202622	0.266107	0.192512	0.0885881	0.185144	0.173749	0.0825051	0.0484921	0.0622858	0.043523	0	0	0	0	0	0	0	0	0	0	0	0.130055	0	0	0	0
k__Bacteria;p__Actinobacteria;c__Actinobacteria;o__Bifidobacteriales;f__Bifidobacteriaceae;g__Bifidobacterium;s__(longum/breve)	0.143506	0.165096	0.216844	0.18206	0.0596299	0.0594585	0.0767649	0.151302	0.0890164	0.0760795	0.145648	0.17195	0.309373	0.128855	0.0993831	0.0667409	0.0210761	0.184973	0.13074	0.0170493	0.0146504	0.0251885	0.0314428	0.248972	0.199537	0.122173	0.134339	0.157042	0.183173	0.21513	0.0179918	0.243746	0.020562	0.013451	0.366432	0.312286	0.260367	0.0492632	0.0496916	0.0463502	0.0904729	0.199023	0.2183	0.115319	0.410555	0.0793352	0.00299863	0.0230466	0.057488
k__Bacteria;p__Actinobacteria;c__Actinobacteria;o__Bifidobacteriales;f__Bifidobacteriaceae;g__Bifidobacterium;s__adolescentis	0.0629712	0.172121	0	0	0	0	0	0	0	0	0	0	0.0959561	0.070682	0.0444654	0	0.00119945	0.016878	0.0187629	0.307145	0.0671693	0.0747944	0.0424949	0	0.0113948	0.060401	0.118317	0	0.0189342	0.0654558	0.0378684	0.110864	0.0560315	0	0	0	0	0.00231323	0	0	0	0	0	0	0	0	0	0	0
k__Bacteria;p__Actinobacteria;c__Actinobacteria;o__Bifidobacteriales;f__Bifidobacteriaceae;g__Bifidobacterium;s__animalis	0.0101097	0	0	0	0.0003427	0	0	0	0	0	0	0	0	0	0	0	0.000514051	0	0	0	0	0	0	0.0149075	0.0182488	0.00419808	0	0.00779644	0.00582591	0.00188485	0	0	0	0.0960418	0.00856751	0.0115661	0.0127656	0.317855	0.0890164	0.0247601	0.0217615	0.0106237	0.0120802	0.0107951	0.0302433	0.00496916	0.135795	0.00942426	0.00514051
k__Bacteria;p__Actinobacteria;c__Coriobacteriia;o__Coriobacteriales;f__Coriobacteriaceae;g__;s__	0.00599726	0.0130226	0	0	0	0	0	0	0	0	0	0	0.0150788	0.0210761	0.0251885	0	0.000942426	0.0219328	0.0348698	0.00394106	0.00436943	0.0161926	0.0269877	0.000514051	0.00368403	0.0173064	0.0450651	0.0003427	0.00514051	0.0314428	0.010024	0.0522618	0.0263879	0	0	0	0	0	0	0	0	0	0	0	0.000514051	0	0	0	0
k__Bacteria;p__Actinobacteria;c__Coriobacteriia;o__Coriobacteriales;f__Coriobacteriaceae;g__Collinsella;s__aerofaciens	0.0010281	0.3439	0	0	0	0	0	0	0	0	0	0	0.260195	0.148304	0.108979	0	0.0191056	0.125514	0.122001	0.0844757	0.0556032	0.0676833	0.0715387	0.000771076	0.00693968	0.057231	0.130141	0.00128513	0.0122515	0.11172	0.0372687	0.161669	0.0760795	0	0	0	0	0.00017135	0	0	0	0	0	0	0.0010281	0	0	0	0
k__Bacteria;p__Bacteroidetes;c__Bacteroidia;o__Bacteroidales;f__Bacteroidaceae;g__Bacteroides;Other	0	0	0.0003427	0.000428376	0	0	0	0.000428376	0	0.00017135	0.0003427	0.0003427	0	0	0.00976696	0	0	0	0.00479781	0.000257025	0.0646847	0.0555175	0.0612577	0	0.00017135	0.000428376	0.00111378	0	8.56751e-05	0.0013708	0.0808773	0.00214188	0.0423235	0	0.00950994	0.0107951	0.0397533	0	0.00017135	0.283842	0.239462	0	0	0.00668266	0	0.0206477	0	0.135966	0.0285298
k__Bacteria;p__Bacteroidetes;c__Bacteroidia;o__Bacteroidales;f__Bacteroidaceae;g__Bacteroides;s__	0	0	0.00711103	0.00702536	0	0.000856751	0.000771076	0.00488348	8.56751e-05	0.000514051	0.0107094	0.010024	0	0.00017135	8.56751e-05	0	0	0	0.000514051	0	0.0277587	0.0135367	0.0126799	0	0.00839616	0.000685401	0.00119945	0	8.56751e-05	0.00188485	0.00428376	0.00231323	0.00111378	0.00017135	0.000514051	0.00265593	0.00394106	0.0003427	0.0013708	0.0010281	0.00548321	0	0.0013708	0.00316998	8.56751e-05	0.0013708	0	0.000428376	0.000942426
k__Bacteria;p__Bacteroidetes;c__Bacteroidia;o__Bacteroidales;f__Bacteroidaceae;g__Bacteroides;s__fragilis	0	0	0	0.0238177	0	0	0	0	0	0	0.00291295	0.000514051	0	8.56751e-05	0.0619431	0	0	0	0.0341844	0.0390679	0.0257025	0.0415524	0.0750514	0	0	0.000771076	0.00162783	0	0.0003427	0.0027416	0	0.0030843	8.56751e-05	0	0	0	0	0	0	0	0	0	0	0.328564	0	0.427776	0	0	0.120374
k__Bacteria;p__Bacteroidetes;c__Bacteroidia;o__Bacteroidales;f__Bacteroidaceae;g__Bacteroides;s__ovatus	0	0	0	8.56751e-05	0	0	0	8.56751e-05	0	0	0.000257025	0.0003427	0	0	0.0265593	0	0	0	0.0760795	0	0.164582	0.129284	0.111206	0	0.000599726	0	0	0	0	0	0.141193	0	0.107608	0	0.000856751	0.000428376	0.00154215	0	8.56751e-05	0.0794208	0.0491775	0	0	0.00351268	0	0.0324709	0	0	0.0728239
k__Bacteria;p__Bacteroidetes;c__Bacteroidia;o__Bacteroidales;f__Bacteroidaceae;g__Bacteroides;s__uniformis	0	0	0.000942426	0.000856751	0	0.00017135	0.0003427	0.000428376	0	8.56751e-05	0.00214188	0.00197053	0	0	0	0	0	0.00017135	0.0203907	0	0.0235607	0.047721	0.0297293	0	0.000428376	0	8.56751e-05	0	0	0.000771076	0.0950137	0.000428376	0.0548321	0	0	8.56751e-05	0.000257025	0	0	0	0.0003427	0	0	0	0	0	0	0	0.121659
k__Bacteria;p__Bacteroidetes;c__Bacteroidia;o__Bacteroidales;f__Porphyromonadaceae;g__Parabacteroides;s__distasonis	0	0	0	0	0	0	0	0	0	0	0	0	0	0	8.56751e-05	0	0	0	0.0167923	0	0.0519191	0.034013	0.0254455	0	0	0.0003427	0.000428376	0	0	0.000685401	0.00865319	0.00282728	0.00351268	0	0	0	0	0	0	0	0	0	0	0	0	0	0	0	0.0179061
k__Bacteria;p__Firmicutes;c__Bacilli;o__Bacillales;f__Paenibacillaceae;g__Paenibacillus;s__	0.00479781	0.000428376	0	0	0.00488348	0.000428376	0.000428376	0.000257025	0.00119945	0	0.00017135	8.56751e-05	0	8.56751e-05	0	0.00154215	0.00017135	0	0.00017135	0.0003427	0.000257025	8.56751e-05	0	0.00728239	0.00162783	0.000428376	0.000942426	0.00651131	0.0010281	0.000599726	0	0.000514051	0.0302433	0.00119945	0	0	0.0377827	0.00017135	0	0.0143077	0.00599726	0.000685401	0.000856751	0.000514051	0.00496916	0.000257025	0.000856751	0	0
k__Bacteria;p__Firmicutes;c__Bacilli;o__Bacillales;f__Planococcaceae;g__Rummeliibacillus;s__	0.00505483	0	0	0.00248458	0.00728239	0	0.00197053	0.0013708	0.00471213	0	0.0141364	0.0159356	0	0.00762509	0.00351268	0.00128513	0	0	0.00179918	0	0.00565456	0.00813914	0.00428376	0	0	0.00325565	0	0	0.000942426	0.00188485	0.00822481	0	0.0133653	0	0.00017135	0.00471213	0.00385538	0	0	0.000942426	0.00145648	0	0.00376971	0.00265593	0.000514051	0.00111378	0.00625428	0.000514051	0.000257025
k__Bacteria;p__Firmicutes;c__Bacilli;o__Lactobacillales;f__Enterococcaceae;g__Enterococcus;Other	0.00017135	0	0	0	0.00188485	0	0.00119945	0.00119945	0.00119945	0.00368403	0.0013708	0.00231323	0	0.00111378	0.00428376	0.00514051	0.00111378	0	0.00257025	0.00839616	0.00248458	0.00119945	0.0010281	0	0	0	0	0	0	0	0.000856751	0	0.00445511	0.00462646	0.000428376	0.000771076	0.00479781	0.00257025	0.0275874	0.010024	0.0113091	0.00959561	0.00736806	0.00899589	0.0104524	0.00514051	0.00385538	0.00316998	0.00316998
k__Bacteria;p__Firmicutes;c__Bacilli;o__Lactobacillales;f__Enterococcaceae;g__Enterococcus;s__	0.0020562	0.00154215	0.00651131	0.00188485	0.00282728	0.00248458	0.000856751	0.00282728	0	0.0017135	0.00154215	0.000942426	0.000685401	0.00608293	0.00685401	0.00154215	0	0.00231323	0.00753941	0.00145648	0.0003427	0.000856751	0.00222755	0.00128513	0.000942426	0.0010281	0.0010281	0.00197053	0.00017135	0.00017135	0.00214188	0.00299863	0.00616861	0.0190199	0.00479781	0.00668266	0.0152502	0.00762509	0.00668266	0.0027416	0.00933859	0.0281014	0.0277587	0.0121659	0.0017135	0.00565456	0.0233036	0.00539753	0.00633996
k__Bacteria;p__Firmicutes;c__Bacilli;o__Lactobacillales;f__Lactobacillaceae;g__Lactobacillus;Other	0	0	0.00325565	0.00299863	0	0.0027416	0.000942426	0.00539753	0	0.000599726	0.00291295	0.00334133	0	0	0	0	0	0	0	0	0	0	0	0	0	0	0	0	0	0	0	0	0	0	0	0	0	0	0	0	0	0	0	0	0	0	0	0	0
k__Bacteria;p__Firmicutes;c__Bacilli;o__Lactobacillales;f__Lactobacillaceae;g__Lactobacillus;s__	0	0	0.00633996	0.0017135	0.000599726	0.00154215	0.000514051	0.0030843	0.00822481	0.0020562	0.00222755	0.00188485	0	0	0	0	0	0	0	0	0	0	0	0	0	0	0	0	0	0	0	0	0	0	0	0	0	0	0	0	0	0	0	0	0	0	0	0	0
k__Bacteria;p__Firmicutes;c__Bacilli;o__Lactobacillales;f__Lactobacillaceae;g__Lactobacillus;s__(gasseri/johnsonii)	0	0	0.443883	0.231237	0.563143	0.44037	0.184373	0.198595	0.447738	0.19354	0.17452	0.113177	0	0	0.00017135	0	0.00017135	0	0	0	0	0	0	0	0	0	0	0	0	0	0	0	0	0	0	0	0	0.000771076	0	0	0	0	0	0	0	0	0	0	0
k__Bacteria;p__Firmicutes;c__Bacilli;o__Lactobacillales;f__Lactobacillaceae;g__Lactobacillus;s__salivarius	0	0	0.0185915	0.00745374	0.0415524	0.0282728	0.0133653	0.0136223	0.00805346	0.0127656	0.0135367	0.00891021	0	0	0	0	0	0	0	0	0	0	0	0	0	0	0	0	0	0	0	0	0	0	0	0	0	0	0	0	0	0	0	0	0	0	0	0	0
k__Bacteria;p__Firmicutes;c__Bacilli;o__Lactobacillales;f__Lactobacillaceae;g__Lactobacillus;s__vaginalis	0	0	0.0169637	0.0118232	0.00299863	0.0107094	0.00496916	0.0173064	0.00179918	0.00428376	0.00891021	0.00839616	0	0	0	0	0	0	0	0	0	0	0	0	0	0	0	0	0	0	0	0	0	0	0	0	0	0	0	0	0	0	0	0	0	0	0	0	0
k__Bacteria;p__Firmicutes;c__Bacilli;o__Lactobacillales;f__Lactobacillaceae;g__Lactobacillus;s__zeae	0.0551748	0.0720528	0.00659698	0.00454078	0.0027416	0.003427	0.00865319	0.0233893	0.000942426	0.0023989	0.00659698	0.00753941	0.109493	0.0517478	0.0430946	0.278187	0.48672	0.282899	0.13768	0.0136223	0.0142221	0.0466073	0.0639136	0.0873886	0.147104	0.27219	0.242975	0.207248	0.289325	0.269277	0.0160212	0.194568	0.0355552	0.0117375	0.0128513	0.0333276	0.051148	0.0531186	0.0235607	0.0209047	0.0415524	0.00488348	0.0140507	0.013965	0.0984407	0.010281	0.00625428	0.00771076	0.0143934
k__Bacteria;p__Firmicutes;c__Clostridia;o__Clostridiales;f__Clostridiaceae;g__Caloramator;s__	0	0	0	0.0003427	0	0	0	0	0	0	0.000428376	0.00154215	0	0	0	0	0	0	0	0	0	0	8.56751e-05	0	0	0	0	0	0	0	0.00257025	0	0.00633996	0	0.00676833	0.0101953	0.00779644	0	0	0.00736806	0.00222755	0.00179918	0	0.00471213	0	0.00608293	0	0.0595442	0.0135367
k__Bacteria;p__Firmicutes;c__Clostridia;o__Clostridiales;f__Clostridiaceae;g__Clostridium;Other	0.000599726	0.00771076	0	0.00351268	0	0.0003427	0.000942426	0.0119088	0.000942426	0.0562886	0.0453221	0.0993831	8.56751e-05	0.0172207	0.037183	0	8.56751e-05	0	0.00582591	0.00334133	0.00197053	0.00299863	0.0144791	0	0	0	0.00745374	0	0	8.56751e-05	0.00488348	0	0.0140507	0	0.00316998	0.00693968	0.0396676	0	0.125171	0.0484921	0.051148	0.166638	0.00753941	0.0233036	0	0.0532899	0.00436943	0.0512337	0.023989
k__Bacteria;p__Firmicutes;c__Clostridia;o__Clostridiales;f__Clostridiaceae;g__Clostridium;s__neonatale	0	0.000257025	0	0	0	0	0.0657128	0.0445511	0	0	0	0	0	0.0207334	0.00993831	0	0	0.00668266	0.00496916	0.0973269	0.0365833	0.00556888	0.000599726	0	0	0	0	0	0	0	0.0295579	0	0.0182488	0	0	0	0	0	0	0	0	0	0	0	0	0	0	0	0.0242461
k__Bacteria;p__Firmicutes;c__Clostridia;o__Clostridiales;f__Eubacteriaceae;g__Pseudoramibacter_Eubacterium;s__	0	0	0	0.0030843	0	0	0	0.00017135	0	0	0	0.00788211	0	0	0	0	0	0	0	0	0	0	0	0	0	0	0	0	0	0	0	0	0	0	0	0	0	0	0	0	0	0	0	0.0104524	0	0.0217615	0	0	0
k__Bacteria;p__Firmicutes;c__Clostridia;o__Clostridiales;f__Lachnospiraceae;g__Blautia;s__	0	8.56751e-05	0	0	0	0	0	0	0	0	0	0	0	0.0161069	0.0185058	0	0	0.0111378	0.0217615	0.00531186	0.00616861	0.00385538	0.00462646	0	0.000257025	0.00479781	0.0154215	0	0.000514051	0.0112234	0.0315284	0.0198766	0.0430089	0	0	0	0	0	0	0	0	0	0	0	0	0	0	0	0
k__Bacteria;p__Firmicutes;c__Clostridia;o__Clostridiales;f__Lachnospiraceae;g__Blautia;s__producta	0	0	0	0.000599726	0	0	0	0	0	0	0	0	0	0	0	0	0	0	0	0	0.0253598	0.0317855	0.0279301	0	0	0	0	0	0	0	0	0	0	0	0	0	0	0	0	0	0	0	0	0	0	0	0	0.0313571	0.0177347
k__Bacteria;p__Firmicutes;c__Clostridia;o__Clostridiales;f__Lachnospiraceae;g__Clostridium;Other	0	0	0	0.00214188	0.000599726	0.00017135	0.00017135	0.00128513	0	0	8.56751e-05	0.0030843	0.00017135	0.000514051	0.00111378	0	0	0.00017135	0.0023989	0.00316998	0.00248458	0.000685401	0.000599726	0	0	0.000685401	0.00128513	0	0	0.000514051	0.0109664	0.00257025	0.00728239	0.00017135	0.0260452	0.0181631	0.00788211	0.000428376	0.0235607	0.020562	0.0223612	0.0110521	0.00574023	0.0140507	0.00017135	0.00436943	0	0.0116518	0.0116518
k__Bacteria;p__Firmicutes;c__Clostridia;o__Clostridiales;f__Lachnospiraceae;g__Coprococcus;s__	0	0	0	0.00531186	0	0	0	0	0	0	0	0	0	0	0	0	0	0	0	0	0	8.56751e-05	0.000257025	0.00017135	0	0	0	0	0	0	0.000257025	0	0	0.00119945	0	0	0.000856751	0	0	0.00119945	0.00257025	0.00359836	0.000942426	0.000428376	0	0.00257025	0.0003427	0	0.000257025
k__Bacteria;p__Firmicutes;c__Clostridia;o__Clostridiales;f__Lachnospiraceae;g__Dorea;s__formicigenerans	0	0	0	0	0	0	0	0	0	0	0	0	0	0.0120802	0.00693968	0	0	0.0227039	0.013194	0.0214188	0.013451	0.00608293	0.00214188	0	0	0	0.00454078	0	0	0	0.0101953	0.0003427	0.00796779	0	0	0	0	0	0	0	0	0	0	0	0	0	0	0	0
k__Bacteria;p__Firmicutes;c__Clostridia;o__Clostridiales;f__Lachnospiraceae;g__Lachnospira;s__	0	0	0	0	0	0	0	0	0	0	0	0	0	0	0	0	0	8.56751e-05	0.00676833	0.0296436	0.0212474	0.0158499	0.00548321	0	0	0	0	0	0	0	0.023732	0	0.00582591	0	0	0	0	0	0	0	0	0	0	0	0	0	0	0	0
k__Bacteria;p__Firmicutes;c__Clostridia;o__Clostridiales;f__Lachnospiraceae;g__[Ruminococcus];s__gnavus	0	8.56751e-05	0	0.00711103	0	0	0	0	0	0	0	0	0.000257025	0.0242461	0.0148218	0	0	0.0244174	0.0444654	0.010281	0.017392	0.0151645	0.0179061	0	0	0	0.00145648	0	0	0	0.0265593	0.000257025	0.0256169	0	0.104438	0.160298	0.0313571	0	0	0	0	0	0	0	0	0	0	0.094414	0.0588588
k__Bacteria;p__Firmicutes;c__Clostridia;o__Clostridiales;f__Peptostreptococcaceae;Other;Other	0	0	0	0.0180775	0	0	0.0114805	0.00368403	0	0.0482351	0.0302433	0.0745374	0	0	0.0682831	0	0	0	0.00693968	0.00676833	0.000856751	0.0223612	0.0241604	0	0	0	0.0117375	0	0	8.56751e-05	0	0	0	0.00265593	0.0106237	0.00711103	0.0113091	0	0.106666	0.0397533	0.0254455	0.0177347	0.0143934	0.0448081	0	0.0239034	0	0.0482351	0.0346127
k__Bacteria;p__Firmicutes;c__Clostridia;o__Clostridiales;f__Ruminococcaceae;g__Oscillospira;s__	0	0	0	8.56751e-05	0	0	0	0	0	0	0	0	0	0	0	0	0	0	0.00368403	0	0.0179918	0.0305003	0.0370973	0	0	0	0	0	0	0	0.00411241	0	0.00197053	0	0	0	0	0	0	0	0	0	0	0	0	0	0	0	0
k__Bacteria;p__Firmicutes;c__Clostridia;o__Clostridiales;f__Veillonellaceae;g__Phascolarctobacterium;s__	0	0	0.000685401	0.000257025	0	8.56751e-05	8.56751e-05	0.000771076	0	0	0.0010281	0.00119945	0	0	0	0	0	8.56751e-05	0.0113948	0	0.0395819	0.0245888	0.0219328	0	0.000257025	0	0	0	0	0	0.0246744	0	0.0151645	0	0	0	0	0	0	0	0	0	0	0	0	0.00017135	0	0	0
k__Bacteria;p__Firmicutes;c__Clostridia;o__Clostridiales;f__Veillonellaceae;g__Veillonella;s__dispar	0	0	0.0149075	0.336703	0	0.276902	0.366775	0.178033	8.56751e-05	0.274589	0.228753	0.252142	0	0.325565	0.219928	0	0	0.00445511	0.0246744	0.0114805	0.00265593	0.0010281	0.000428376	0	0.00119945	0	0	0	0	8.56751e-05	0.0723955	0.0003427	0.0461789	0.00316998	0.0851611	0.0774503	0.0786498	0	0.0370973	0.0565456	0.0664839	0	0.0137937	0.0394106	0	0.0406957	8.56751e-05	0.00719671	0.0121659
k__Bacteria;p__Firmicutes;c__Clostridia;o__Clostridiales;f__Veillonellaceae;g__Veillonella;s__parvula	0	0	0	0	0	0	0	0	0	0	0	0	0	0	0	0	0	0	0	0	0	0	0	0	0	0	0	0	0	0	0	0	0	0.126028	0.171179	0.17512	0.216758	8.56751e-05	0.057231	0.0652844	0.0769363	0.0244174	0.0962132	0.111121	0.00154215	0.110007	0	0.037183	0.063828
k__Bacteria;p__Proteobacteria;c__Alphaproteobacteria;o__Caulobacterales;f__Caulobacteraceae;g__Brevundimonas;s__vesicularis	0.00591158	0.00334133	0.000514051	8.56751e-05	0.000856751	0.000257025	0	0.000514051	0.00462646	0.00128513	0.000856751	0.000257025	0.0023989	0.0017135	0.00128513	0.00419808	0.0017135	0.000514051	0.00119945	0.00676833	0.00522618	0.00445511	0.00325565	0.027159	0.0191056	0.010538	0.00659698	0.0352981	0.0217615	0.0119088	0.0013708	0.00505483	0.000856751	0.00154215	0.000599726	0.000856751	0.00162783	0.00462646	0.000514051	0.0010281	0.00162783	0.0003427	0.000685401	0.000856751	0.0143934	0.000428376	0.00334133	0.000856751	0.0003427
k__Bacteria;p__Proteobacteria;c__Alphaproteobacteria;o__Rhizobiales;f__Rhizobiaceae;g__Agrobacterium;s__	0.0257882	0.0120802	0.00119945	0.000771076	0.010024	0.00531186	0.0020562	0.000942426	0.0245888	0.00668266	0.00402673	0.00188485	0.00908156	0.00394106	0.0013708	0.0164496	0.00522618	0.0030843	0.00257025	0.00479781	0.000942426	0.000685401	0.000685401	0.0761652	0.0426662	0.0409527	0.0119088	0.0933859	0.0668266	0.0410384	0.00214188	0.0148218	0.00154215	0.0244174	0.00539753	0.00334133	0.0010281	0.0338417	0.00891021	0.0017135	0.00188485	0.0363263	0.0290439	0.00582591	0.0388965	0.00257025	0.0304147	0.00642563	0.00214188
k__Bacteria;p__Proteobacteria;c__Betaproteobacteria;o__Burkholderiales;f__Alcaligenaceae;g__Achromobacter;s__	0.0109664	0.00565456	0.000685401	0.0013708	0.00419808	0.0013708	0.0023989	0.00325565	0.00745374	0.00419808	0.0108807	0.00496916	0.00325565	0.00145648	0.00334133	0.00959561	0.00351268	0.00162783	0.00394106	0.00531186	0.00428376	0.00411241	0.00556888	0.00599726	0.00394106	0.00633996	0.00351268	0.00642563	0.00479781	0.00496916	0.00514051	0.00488348	0.00316998	0.00376971	0.00128513	0.0013708	0.0013708	0.00805346	0.00291295	0.00316998	0.00719671	0.00231323	0.00496916	0.00248458	0.00711103	0.00179918	0.00805346	0.00368403	0.00248458
k__Bacteria;p__Proteobacteria;c__Betaproteobacteria;o__Burkholderiales;f__Alcaligenaceae;g__Sutterella;s__	0	0.020048	0	0	0	0	0	0	0	0	0	0	0.0206477	0.023475	0.0144791	0	0	0.0145648	0.00933859	0.00865319	0.0289582	0.00222755	0.0027416	0	0	0	0.00257025	0	0	0	0.0358979	0	0.0343557	0	0	0	0	0	0	0	0	0	0	0	0	0	0	0	0
k__Bacteria;p__Proteobacteria;c__Gammaproteobacteria;o__Enterobacteriales;f__Enterobacteriaceae;Other;Other	0.278101	0.0567169	0.0575737	0.0348698	0.242375	0.136909	0.10221	0.0753941	0.300206	0.245374	0.171607	0.10538	0.0422378	0.0459219	0.088331	0.196025	0.0970699	0.067769	0.114548	0.218643	0.160041	0.164239	0.142306	0.175805	0.165953	0.124143	0.109664	0.10281	0.0689685	0.0385538	0.112663	0.0388965	0.162868	0.636223	0.165353	0.138023	0.122944	0.458962	0.386138	0.23672	0.20562	0.457676	0.494602	0.213245	0.0876456	0.126542	0.682831	0.389736	0.228067
k__Bacteria;p__Proteobacteria;c__Gammaproteobacteria;o__Pseudomonadales;f__Pseudomonadaceae;Other;Other	0.00128513	0.000599726	0	0.000428376	0.000685401	0.000771076	0.0010281	0.000685401	0	0	0.00968129	0.0003427	0	0	0.00693968	0.00334133	0.0010281	8.56751e-05	0.00959561	0.00154215	0.00162783	0.00368403	0.017392	0.00282728	0.000942426	0.000599726	0.000942426	0.00017135	0	0	0.0599726	0.00445511	0.00676833	0.000771076	0.000514051	0.00119945	0.00402673	0.0003427	0.00231323	0.000257025	0.0172207	0	0.000257025	0.000257025	0.0318711	8.56751e-05	0.00231323	0.0010281	0.0270733
k__Bacteria;p__Proteobacteria;c__Gammaproteobacteria;o__Pseudomonadales;f__Pseudomonadaceae;g__Pseudomonas;s__veronii	0.00796779	0	0	0	0.000599726	0	0	0	0.00179918	0.000257025	0	0	0	0	0	0.00488348	0	0	0	0.000685401	0.0003427	0	0	0.00668266	0.000771076	0	0.000428376	0.00574023	0.000942426	0.00162783	0	0.000514051	0	0.000257025	0	0	0	0.00299863	0	0	0	0	0	0	0.0554318	0	0.0003427	0	0
k__Bacteria;p__Proteobacteria;c__Gammaproteobacteria;o__Xanthomonadales;f__Xanthomonadaceae;g__Stenotrophomonas;s__geniculata	0.0914154	0.0203907	0.0136223	0.00753941	0.0360692	0.0126799	0.0142221	0.0209047	0.0619431	0.0299863	0.0418951	0.0267306	0.0161926	0.0118232	0.00933859	0.0619431	0.0206477	0.0101953	0.0113948	0.0431803	0.0315284	0.0212474	0.0161069	0.10538	0.0791638	0.0658842	0.0430946	0.129626	0.106237	0.0759938	0.0126799	0.047464	0.00625428	0.0309287	0.00925291	0.00548321	0.00299863	0.0324709	0.00813914	0.00574023	0.00891021	0.0152502	0.0322138	0.0141364	0.0539753	0.00565456	0.057231	0.0114805	0.0136223
[truncated: 34 more columns]

## Sheet: Inoculum_L7
SampleID	k__Bacteria;p__Actinobacteria;c__Actinobacteria;o__Bifidobacteriales;f__Bifidobacteriaceae;g__Bifidobacterium;s__(longum/breve)	k__Bacteria;p__Bacteroidetes;c__Bacteroidia;o__Bacteroidales;f__Bacteroidaceae;g__Bacteroides;s__	k__Bacteria;p__Actinobacteria;c__Actinobacteria;o__Bifidobacteriales;f__Bifidobacteriaceae;g__Bifidobacterium;s__adolescentis	k__Bacteria;p__Actinobacteria;c__Coriobacteriia;o__Coriobacteriales;f__Coriobacteriaceae;g__Collinsella;s__aerofaciens	k__Bacteria;p__Firmicutes;c__Bacilli;o__Lactobacillales;f__Lactobacillaceae;g__Lactobacillus;s__zeae	k__Bacteria;p__Actinobacteria;c__Actinobacteria;o__Bifidobacteriales;f__Bifidobacteriaceae;g__Bifidobacterium;s__(catenulatum/gallicum)	k__Bacteria;p__Firmicutes;c__Clostridia;o__Clostridiales;f__Lachnospiraceae;g__Blautia;s__	k__Bacteria;p__Firmicutes;c__Bacilli;o__Lactobacillales;f__Lactobacillaceae;g__Lactobacillus;s__(gasseri/johnsonii)	k__Bacteria;p__Proteobacteria;c__Gammaproteobacteria;o__Enterobacteriales;f__Enterobacteriaceae;__;__	k__Bacteria;p__Bacteroidetes;c__Bacteroidia;o__Bacteroidales;f__Porphyromonadaceae;g__Parabacteroides;s__	k__Bacteria;p__Actinobacteria;c__Coriobacteriia;o__Coriobacteriales;f__Coriobacteriaceae;g__;s__	k__Bacteria;p__Firmicutes;c__Clostridia;o__Clostridiales;f__Veillonellaceae;g__Veillonella;s__dispar	k__Bacteria;p__Firmicutes;c__Bacilli;o__Lactobacillales;f__Lactobacillaceae;g__Lactobacillus;s__vaginalis	k__Bacteria;p__Bacteroidetes;c__Bacteroidia;o__Bacteroidales;f__Bacteroidaceae;g__Bacteroides;s__ovatus	k__Bacteria;p__Bacteroidetes;c__Bacteroidia;o__Bacteroidales;f__Bacteroidaceae;g__Bacteroides;s__uniformis	k__Bacteria;p__Bacteroidetes;c__Bacteroidia;o__Bacteroidales;f__Bacteroidaceae;g__Bacteroides;__	k__Bacteria;p__Firmicutes;c__Bacilli;o__Lactobacillales;f__Enterococcaceae;g__Enterococcus;s__	k__Bacteria;p__Firmicutes;c__Clostridia;o__Clostridiales;f__Veillonellaceae;g__Veillonella;s__parvula	k__Bacteria;p__Firmicutes;c__Clostridia;o__Clostridiales;f__Veillonellaceae;g__Phascolarctobacterium;s__	k__Bacteria;p__Firmicutes;c__Clostridia;o__Clostridiales;f__Lachnospiraceae;g__Clostridium;__	k__Bacteria;p__Bacteroidetes;c__Bacteroidia;o__Bacteroidales;f__Bacteroidaceae;g__Bacteroides;s__fragilis	k__Bacteria;p__Actinobacteria;c__Actinobacteria;o__Bifidobacteriales;f__Bifidobacteriaceae;g__Bifidobacterium;s__animalis	k__Bacteria;p__Proteobacteria;c__Betaproteobacteria;o__Burkholderiales;f__Alcaligenaceae;g__Sutterella;s__	k__Bacteria;p__Firmicutes;c__Clostridia;o__Clostridiales;f__Lachnospiraceae;g__[Ruminococcus];s__gnavus	k__Bacteria;p__Firmicutes;c__Bacilli;o__Lactobacillales;f__Lactobacillaceae;g__Lactobacillus;s__salivarius	k__Bacteria;p__Firmicutes;c__Bacilli;o__Bacillales;f__Planococcaceae;g__Rummeliibacillus;s__	k__Bacteria;p__Firmicutes;c__Clostridia;o__Clostridiales;f__Clostridiaceae;g__Clostridium;s__neonatale	Donor	Bi26_Status	Simulation	Treatment	Vessel
HMO18	0.0950137	0.00248458	0.262166	0.235778	0.117889	0.0970699	0.0974983	0	0.013965	0.00111378	0.0451508	0.00017135	0	0	8.56751e-05	0.00128513	0	0	0	0.00436943	0.00411241	0	0.00017135	0.000599726	0	0	0	AB017	Bi26	I	Inoculum_Bi26	Bi
HMO5	0.0698252	0.0013708	0.27099	0.243746	0.101011	0.0916724	0.106323	0	0.0211618	0.000685401	0.0418095	0.003427	0	0.00419808	0.00231323	0.00214188	0	0	0.000856751	0.00436943	0.00222755	0	0.00188485	0.0013708	0	0.00111378	0.0010281	AB017	NoBi26	I	Inoculum	I
HMO52	0.307317	0.468814	0	0	0.0870459	0	0	0	0	0	0	0.0106237	0	0.0179061	0.00753941	0.00582591	0.00848184	0.00856751	0	0	0	0.00145648	0	0	0	0	0	AB021	NoBi26	III	Inoculum	I
HMO65	0.552605	0.268334	0	0	0.0888451	0	0	0	0	0	0	0.00479781	0	0.00728239	0.00385538	0.00231323	0.00539753	0.00282728	0	0	0	0.0010281	0	0	0	0	0	AB021	Bi26	III	Inoculum_Bi26	Bi
HMO66	0.999486	0	0	0	0	0	0	0	0	0	0	8.56751e-05	0	0	0	0	0	0	0	0	0	0	0	0	0	0	0	AB021	Bi26	III	Inoculum_Bi26_2	Bii
HMO83	0.364976	0.17829	0	0	0.0409527	0.102125	0	0.0947567	0.0557745	0.0460075	0	0.0175634	0.0215045	0.0030843	0.00779644	0.00316998	0	0	0.00479781	0	0	0	0	0	0.000771076	0	0	AB022	NoBi26	IV	Inoculum	I
HMO96	0.351097	0.200994	0	0	0.0317855	0.109921	0	0.0754798	0.0580021	0.057488	0	0.0151645	0.0189342	0.00394106	0.00968129	0.00394106	0	0	0.00548321	0	0	0	0	0	0.0010281	0	0	AB022	Bi26	IV	Inoculum_Bi26	Bi
HMO97	0.999829	0	0	0	0	0	0	0	0	0	0	0	0	0	0	0	0	0	0	0	0	0	0	0	0	0	0	AB022	Bi26	IV	Inoculum_Bi26_2	Bii
